# Supplementary material for: Psychological Distress in COPD Assessed by DASS-21-R: Multivariable Regression and Bayesian Analysis Across GOLD Stages
Source: Med Sci (Basel). 2026 Mar 19;14(1):147. doi: 10.3390/medsci14010147 (PMC13028331; doi:10.3390/medsci14010147)
Supplement: Supplementary file 1 [file medsci-14-00147-s001.zip]

Archive with 1 entries (1 files):
- medsci-4145733-supplementary.pdf
